# Supplementary material for: Comprehensive Structural and Interfacial Characterization of Laser-Sliced SiC Wafers
Source: Materials (Basel). 2025 Dec 14;18(24):5615. doi: 10.3390/ma18245615 (PMC12734574; doi:10.3390/ma18245615)
Supplement: Supplementary file 1 [file materials-18-05615-s001.zip]

Archive with 1 entries (1 files):
- materials-4027382-supplementary.pdf
